# Supplementary material for: Ultimate Drivers and Proximate Correlates of Polyandry in Predatory Mites
Source: PLoS One. 2016 Apr 21;11(4):e0154355. doi: 10.1371/journal.pone.0154355 (PMC4839743; doi:10.1371/journal.pone.0154355)
Supplement: S1 File — (XLS) [file pone.0154355.s001.xls]

## Sheet: Title page
Supplementary information: raw data mating experiment
Ultimate drivers and proximate correlates of polyandry in predatory mites
Peter Schausberger, J. David Patiño-Ruiz, Masahiro Osakabe, Yasumasa Murata, Naoya Sugimoto, Ryuji Uesugi, Andreas Walzer

## Sheet: Raw data
Series	Species	FemaleID	1st mating day	1st mating latency	1st mating duration	2nd mating day	2nd mating latency	2nd mating duration	3rd mating day	3rd mating latency	3rd mating duration	TotalNMatings	EggsTotal	EggsFem	EggsMale	OvipDays	Single/multiple	OffspringSexRatio	PaternityChance	TotalNMatingWithPatSuccess	RelPatSuccess1stSuccMaleMate	RelPatSuccessNon1stSuccMaleMate	OffspringSurvProp	OffspringSurvN	DaughtersTotalCalc	Daughters1stSuccMale	DaughtersNon1stSuccMale
1	PP	5	0	18	144	1	40	229				2	48	31	13	14	multiple mating	0.7	0.45	1.45	0.875	0.125	0.92	44	33.82	29.59	4.23
1	PP	14	0	22	137							1	56	13	25	18	single mating	0.34	0.45	1	0.875	0.125	0.68	38	19.16	19.16	0
1	PP	16	0	31	123							1	63	48	2	20	single mating	0.96	0.45	1	0.875	0.125	0.79	50	60.48	60.48	0
1	PP	19	0	27	157	11	53	101				2	77	58	1	24	multiple mating	0.98	0.45	1.45	0.875	0.125	0.77	59	75.69	66.23	9.46
1	PP	23	0	21	124	2	69	140				2	42	36	3	13	multiple mating	0.92	0.45	1.45	0.875	0.125	0.93	39	38.77	33.92	4.85
1	PP	25	0	11	160	2	147	71				2	67	55	4	21	multiple mating	0.93	0.45	1.45	0.875	0.125	0.88	59	62.46	54.65	7.81
1	PP	30	0	11	271							1	45	38	6	16	single mating	0.86	0.45	1	0.875	0.125	0.98	44	38.86	38.86	0
1	NC	1	0	48	245							1	45	27	8	17	single mating	0.77	0.7	1	0.8	0.2	0.78	35	34.71	34.71	0
1	NC	2	0	189	245	9	103	200				2	54	33	13	18	multiple mating	0.72	0.7	1.7	0.8	0.2	0.85	46	38.74	30.99	7.75
1	NC	3	0	8	269	18	137	175				2	41	24	5	17	multiple mating	0.83	0.7	1.7	0.8	0.2	0.71	29	33.93	27.14	6.79
1	NC	5	0	48	229	9	110	200				2	54	33	13	24	multiple mating	0.72	0.7	1.7	0.8	0.2	0.85	46	38.74	30.99	7.75
1	NC	6	0	123	232	18	94	190				2	50	20	9	17	multiple mating	0.69	0.7	1.7	0.8	0.2	0.58	29	34.48	27.59	6.9
1	NC	9	1	44	272	17	173	195				2	48	28	7	19	multiple mating	0.8	0.7	1.7	0.8	0.2	0.73	35	38.4	30.72	7.68
2	PP	4	2	85	265							1	50	30	2	16	single mating	0.94	0.45	1	0.875	0.125	0.64	32	46.88	46.88	0
2	PP	5	0	20	157	12	25	190				2	73	51	6	19	multiple mating	0.89	0.45	1.45	0.875	0.125	0.78	57	65.32	57.15	8.16
2	PP	6	1	110	230	22	90	180				2	69	48	10	19	multiple mating	0.83	0.45	1.45	0.875	0.125	0.84	58	57.1	49.97	7.14
2	PP	7	0	160	80	13	95	65				2	35	28	6	13	multiple mating	0.82	0.45	1.45	0.875	0.125	0.97	34	28.82	25.22	3.6
2	PP	8	0	160	75	1	60	195	13	50	250	3	36	7	25	23	multiple mating	0.22	0.45	1.45	0.875	0.125	0.89	32	7.88	6.89	0.98
2	PP	9	0	40	110	2	40	200				2	76	51	12	23	multiple mating	0.81	0.45	1.45	0.875	0.125	0.83	63	61.52	53.83	7.69
2	NC	3	0	30	360							1	36	18	1	17	single mating	0.95	0.7	1	0.8	0.2	0.53	19	34.11	34.11	0
2	NC	4	1	65	270	22	115	30				2	49	30	10	19	multiple mating	0.75	0.7	1.7	0.8	0.2	0.82	40	36.75	29.4	7.35
2	NC	8	0	50	245	12	55	180				2	43	24	9	19	multiple mating	0.73	0.7	1.7	0.8	0.2	0.77	33	31.27	25.02	6.25
2	NC	11	0	110	250	13	70	245				2	45	27	10	19	multiple mating	0.73	0.7	1.7	0.8	0.2	0.82	37	32.84	26.27	6.57
2	NC	13	1	80	250	22	50	240				2	38	23	9	26	multiple mating	0.72	0.7	1.7	0.8	0.2	0.84	32	27.31	21.85	5.46
2	NC	18	1	60	300							1	45	20	9	16	single mating	0.69	0.7	1	0.8	0.2	0.64	29	31.03	31.03	0
2	NC	20	0	150	350							1	31	24	5	12	single mating	0.83	0.7	1	0.8	0.2	0.94	29	25.66	25.66	0
2	NC	21	0	60	240	13	105	225	22	85	215	3	55	33	18	22	multiple mating	0.65	0.7	2.4	0.8	0.2	0.93	51	35.59	28.47	7.12
2	NC	22	0	55	300	13	165	260	23	50	200	3	59	34	11	22	multiple mating	0.76	0.7	2.4	0.8	0.2	0.76	45	44.58	35.66	8.92
3	PP	10	1	60	300							1	66	55	4	15	single mating	0.93	0.45	1	0.875	0.125	0.89	59	61.53	61.53	0
3	PP	11	0	50	145	1	100	260				2	72	44	10	18	multiple mating	0.81	0.45	1.45	0.875	0.125	0.75	54	58.67	51.33	7.33
3	PP	14	0	50	105	1	80	150				2	58	17	18	16	multiple mating	0.49	0.45	1.45	0.875	0.125	0.6	35	28.17	24.65	3.52
3	PP	16	0	10	70	1	135	180				2	67	52	6	17	multiple mating	0.9	0.45	1.45	0.875	0.125	0.87	58	60.07	52.56	7.51
3	PP	17	0	80	210	22	105	125				2	81	66	6	18	multiple mating	0.92	0.45	1.45	0.875	0.125	0.89	72	74.25	64.97	9.28
3	PP	19	0	75	210							1	75	52	5	18	single mating	0.91	0.45	1	0.875	0.125	0.76	57	68.42	68.42	0
3	PP	20	0	5	275							1	71	45	5	18	single mating	0.9	0.45	1	0.875	0.125	0.7	50	63.9	63.9	0
3	PP	21	0	5	145	12	50	125				2	15	8	3	3	multiple mating	0.73	0.45	1.45	0.875	0.125	0.73	11	10.91	9.55	1.36
3	PP	22	0	180	210	23	40	100				2	74	58	2	18	multiple mating	0.97	0.45	1.45	0.875	0.125	0.81	60	71.53	62.59	8.94
3	PP	24	0	130	255	12	35	270				2	105	67	11	24	multiple mating	0.86	0.45	1.45	0.875	0.125	0.74	78	90.19	78.92	11.27
3	PP	26	0	125	195	1	35	110	13	60	125	3	76	59	1	18	multiple mating	0.98	0.45	1.45	0.875	0.125	0.79	60	74.73	65.39	9.34
3	NC	24	0	10	245	23	65	105				2	56	31	16	19	multiple mating	0.66	0.7	1.7	0.8	0.2	0.84	47	36.94	29.55	7.39
3	NC	26	1	100	240	23	105	285				2	48	26	9	25	multiple mating	0.74	0.7	1.7	0.8	0.2	0.73	35	35.66	28.53	7.13
3	NC	29	2	105	260	23	150	200				2	57	29	13	25	multiple mating	0.69	0.7	1.7	0.8	0.2	0.74	42	39.36	31.49	7.87
3	NC	30	1	95	340	23	105	210				2	50	32	14	25	multiple mating	0.7	0.7	1.7	0.8	0.2	0.92	46	34.78	27.83	6.96
3	NC	31	0	75	280	13	115	160	23	60	225	3	58	38	13	25	multiple mating	0.75	0.7	2.4	0.8	0.2	0.88	51	43.22	34.57	8.64
3	NC	33	0	50	245	12	55	180				2	53	36	11	31	multiple mating	0.77	0.7	1.7	0.8	0.2	0.89	47	40.6	32.48	8.12
4	PP	28	0	25	145	1	160	200				2	80	65	0	22	multiple mating	1	0.45	1.45	0.875	0.125	0.81	65	80	70	10
4	PP	29	0	100	150							1	72	56	1	20	single mating	0.98	0.45	1	0.875	0.125	0.79	57	70.74	70.74	0
4	PP	30	0	55	160	21	95	75				2	75	44	5	20	multiple mating	0.9	0.45	1.45	0.875	0.125	0.65	49	67.35	58.93	8.42
4	PP	34	0	60	230	21	90	110				2	65	33	9	18	multiple mating	0.79	0.45	1.45	0.875	0.125	0.65	42	51.07	44.69	6.38
4	PP	35	0	60	150							1	57	47	5	15	single mating	0.9	0.45	1	0.875	0.125	0.91	52	51.52	51.52	0
4	PP	36	0	60	210							1	79	66	9	18	single mating	0.88	0.45	1	0.875	0.125	0.95	75	69.52	69.52	0
4	NC	37	0	70	280	10	95	245	21	130	260	3	69	39	15	22	multiple mating	0.72	0.7	2.4	0.8	0.2	0.78	54	49.83	39.87	9.97
4	NC	41	0	135	225	21	110	40				2	47	19	8	22	multiple mating	0.7	0.7	1.7	0.8	0.2	0.57	27	33.07	26.46	6.61
